# Supplementary material for: Genome Wide Identification of Respiratory Burst Oxidase Homolog (Rboh) Genes in Citrus sinensis and Functional Analysis of CsRbohD in Cold Tolerance
Source: Int J Mol Sci. 2022 Jan 7;23(2):648. doi: 10.3390/ijms23020648 (PMC8776138; doi:10.3390/ijms23020648)
Supplement: Supplementary file 1 [file ijms-23-00648-s001.zip]

Archive with 2 entries (2 files):
- Supplementary Figure S1-3.pdf
- Supplementary Table S1 Primers used in this study.xlsx
